# Supplementary material for: Microstructure Investigation of Polymer Electrolyte Fuel Cell Catalyst Layers Containing Perfluorosulfonated Ionomer
Source: Membranes (Basel). 2021 Jun 24;11(7):466. doi: 10.3390/membranes11070466 (PMC8307432; doi:10.3390/membranes11070466)
Supplement: Supplementary file 1 [file membranes-11-00466-s001.zip]

Archive with 1 entries (1 files):
- membranes-1246462-supplementary.pdf
